# Supplementary material for: Isopsoralen suppresses receptor activator of nuclear factor kappa-β ligand-induced osteoclastogenesis by inhibiting the NF-κB signaling
Source: PeerJ. 2023 Jan 10;11:e14560. doi: 10.7717/peerj.14560 (PMC9838210; doi:10.7717/peerj.14560)
Supplement: Supplemental Information 2 [file peerj-11-14560-s002.zip]

Archive with 112 entries (91 files):
- All raw data(including WB data) version 2/
- All raw data(including WB data) version 2/.DS_Store
- All raw data(including WB data) version 2/FIGURE 1/
- All raw data(including WB data) version 2/FIGURE 1/.DS_Store
- All raw data(including WB data) version 2/FIGURE 1/A/
- All raw data(including WB data) version 2/FIGURE 1/A/.DS_Store
- All raw data(including WB data) version 2/FIGURE 1/A/FIGURE 1 A.pdf
- All raw data(including WB data) version 2/FIGURE 1/B/
- All raw data(including WB data) version 2/FIGURE 1/B/.DS_Store
- All raw data(including WB data) version 2/FIGURE 1/B/FIGURE 1 B MTT data.xlsx
- All raw data(including WB data) version 2/FIGURE 1/B/FIGURE 1 B.pdf
- All raw data(including WB data) version 2/FIGURE 2/
- All raw data(including WB data) version 2/FIGURE 2/.DS_Store
- All raw data(including WB data) version 2/FIGURE 2/A/
- All raw data(including WB data) version 2/FIGURE 2/A/.DS_Store
- All raw data(including WB data) version 2/FIGURE 2/A/FIGURE 2 A.pdf
- All raw data(including WB data) version 2/FIGURE 2/A/RANKL(+)-I(0).jpg
- All raw data(including WB data) version 2/FIGURE 2/A/RANKL(+)-I(10).jpg
- All raw data(including WB data) version 2/FIGURE 2/A/RANKL(+)-I(20).jpg
- All raw data(including WB data) version 2/FIGURE 2/A/RANKL(+)-I(30).jpg
- All raw data(including WB data) version 2/FIGURE 2/A/RANKL(-).jpg
- All raw data(including WB data) version 2/FIGURE 2/B/
- All raw data(including WB data) version 2/FIGURE 2/B/.DS_Store
- All raw data(including WB data) version 2/FIGURE 2/B/FIGURE 2 B TRAP data.xlsx
- All raw data(including WB data) version 2/FIGURE 2/B/FIGURE 2 B.pdf
- All raw data(including WB data) version 2/FIGURE 2/C(All raw WB data)/
- All raw data(including WB data) version 2/FIGURE 2/C(All raw WB data)/.DS_Store
- All raw data(including WB data) version 2/FIGURE 2/C(All raw WB data)/1 NFATC1-Merge.pdf
- All raw data(including WB data) version 2/FIGURE 2/C(All raw WB data)/1 NFATC1.pdf
- All raw data(including WB data) version 2/FIGURE 2/C(All raw WB data)/2 MMP9-Merge.pdf
- All raw data(including WB data) version 2/FIGURE 2/C(All raw WB data)/2 MMP9.pdf
- All raw data(including WB data) version 2/FIGURE 2/C(All raw WB data)/3 CTSK-Merge.pdf
- All raw data(including WB data) version 2/FIGURE 2/C(All raw WB data)/3 CTSK.pdf
- All raw data(including WB data) version 2/FIGURE 2/C(All raw WB data)/4 GAPDH-Merge.pdf
- All raw data(including WB data) version 2/FIGURE 2/C(All raw WB data)/4 GAPDH.pdf
- All raw data(including WB data) version 2/FIGURE 2/C(All raw WB data)/FIGURE 2 C.pdf
- All raw data(including WB data) version 2/FIGURE 2/C(All raw WB data)/indicated marker version/
- All raw data(including WB data) version 2/FIGURE 2/C(All raw WB data)/indicated marker version/.DS_Store
- All raw data(including WB data) version 2/FIGURE 2/C(All raw WB data)/indicated marker version/1 NFATC1-Merge.pdf
- All raw data(including WB data) version 2/FIGURE 2/C(All raw WB data)/indicated marker version/1 NFATC1.pdf
- All raw data(including WB data) version 2/FIGURE 2/C(All raw WB data)/indicated marker version/2 MMP9-Merge.pdf
- All raw data(including WB data) version 2/FIGURE 2/C(All raw WB data)/indicated marker version/2 MMP9.pdf
- All raw data(including WB data) version 2/FIGURE 2/C(All raw WB data)/indicated marker version/3 CTSK-Merge.pdf
- All raw data(including WB data) version 2/FIGURE 2/C(All raw WB data)/indicated marker version/3 CTSK.pdf
- All raw data(including WB data) version 2/FIGURE 2/C(All raw WB data)/indicated marker version/4 GAPDH-Merge.pdf
- All raw data(including WB data) version 2/FIGURE 2/C(All raw WB data)/indicated marker version/4 GAPDH.pdf
- All raw data(including WB data) version 2/FIGURE 2/D/
- All raw data(including WB data) version 2/FIGURE 2/D/.DS_Store
- All raw data(including WB data) version 2/FIGURE 2/D/FIGURE 2 D q-PCR data.xlsx
- All raw data(including WB data) version 2/FIGURE 2/D/FIGURE 2 D.pdf
- All raw data(including WB data) version 2/FIGURE 3/
- All raw data(including WB data) version 2/FIGURE 3/.DS_Store
- All raw data(including WB data) version 2/FIGURE 3/A/
- All raw data(including WB data) version 2/FIGURE 3/A/.DS_Store
- All raw data(including WB data) version 2/FIGURE 3/A/FIGURE 3 A.pdf
- All raw data(including WB data) version 2/FIGURE 3/B/
- All raw data(including WB data) version 2/FIGURE 3/B/.DS_Store
- All raw data(including WB data) version 2/FIGURE 3/B/FIGURE 3 B.pdf
- All raw data(including WB data) version 2/FIGURE 3/C/
- All raw data(including WB data) version 2/FIGURE 3/C/.DS_Store
- All raw data(including WB data) version 2/FIGURE 3/C/FIGURE 3 C KEGG data.xlsx
- All raw data(including WB data) version 2/FIGURE 3/C/FIGURE 3 C.pdf
- All raw data(including WB data) version 2/FIGURE 3/D/
- All raw data(including WB data) version 2/FIGURE 3/D/.DS_Store
- All raw data(including WB data) version 2/FIGURE 3/D/FIGURE 3 D DEG data.xlsx
- All raw data(including WB data) version 2/FIGURE 3/D/FIGURE 3 D.pdf
- All raw data(including WB data) version 2/FIGURE 3/E/
- All raw data(including WB data) version 2/FIGURE 3/E/.DS_Store
- All raw data(including WB data) version 2/FIGURE 3/E/FIGURE 3 E KEGG data.xlsx
- All raw data(including WB data) version 2/FIGURE 3/E/FIGURE 3 E.pdf
- All raw data(including WB data) version 2/FIGURE 4/
- All raw data(including WB data) version 2/FIGURE 4/.DS_Store
- All raw data(including WB data) version 2/FIGURE 4/A/
- All raw data(including WB data) version 2/FIGURE 4/A/.DS_Store
- All raw data(including WB data) version 2/FIGURE 4/A/FIGURE 4 A.pdf
- All raw data(including WB data) version 2/FIGURE 4/B/
- All raw data(including WB data) version 2/FIGURE 4/B/.DS_Store
- All raw data(including WB data) version 2/FIGURE 4/B/FIGURE 4 B.pdf
- All raw data(including WB data) version 2/FIGURE 4/C(All raw WB data)/
- All raw data(including WB data) version 2/FIGURE 4/C(All raw WB data)/.DS_Store
- All raw data(including WB data) version 2/FIGURE 4/C(All raw WB data)/1 P-IKBA-Merge.pdf
- All raw data(including WB data) version 2/FIGURE 4/C(All raw WB data)/1 P-IKBA.pdf
- All raw data(including WB data) version 2/FIGURE 4/C(All raw WB data)/2 IKBA-Merge.pdf
- All raw data(including WB data) version 2/FIGURE 4/C(All raw WB data)/2 IKBA.pdf
- All raw data(including WB data) version 2/FIGURE 4/C(All raw WB data)/3 P-P50-Merge.pdf
- All raw data(including WB data) version 2/FIGURE 4/C(All raw WB data)/3 P-P50.pdf
- All raw data(including WB data) version 2/FIGURE 4/C(All raw WB data)/4 P50-Merge.pdf
- All raw data(including WB data) version 2/FIGURE 4/C(All raw WB data)/4 P50.pdf
- All raw data(including WB data) version 2/FIGURE 4/C(All raw WB data)/5 P-P65-Merge.pdf
- All raw data(including WB data) version 2/FIGURE 4/C(All raw WB data)/5 P-P65.pdf
- All raw data(including WB data) version 2/FIGURE 4/C(All raw WB data)/6 P65-Merge.pdf
- All raw data(including WB data) version 2/FIGURE 4/C(All raw WB data)/6 P65.pdf
- All raw data(including WB data) version 2/FIGURE 4/C(All raw WB data)/7 GAPDH-Merge.pdf
- All raw data(including WB data) version 2/FIGURE 4/C(All raw WB data)/7 GAPDH.pdf
- All raw data(including WB data) version 2/FIGURE 4/C(All raw WB data)/FIGURE 4 C WB data.xlsx
- All raw data(including WB data) version 2/FIGURE 4/C(All raw WB data)/FIGURE 4 C.pdf
- All raw data(including WB data) version 2/FIGURE 4/C(All raw WB data)/indicated marker version/
- All raw data(including WB data) version 2/FIGURE 4/C(All raw WB data)/indicated marker version/.DS_Store
- All raw data(including WB data) version 2/FIGURE 4/C(All raw WB data)/indicated marker version/1 P-IKBA-Merge.pdf
- All raw data(including WB data) version 2/FIGURE 4/C(All raw WB data)/indicated marker version/1 P-IKBA.pdf
- All raw data(including WB data) version 2/FIGURE 4/C(All raw WB data)/indicated marker version/2 IKBA-Merge.pdf
- All raw data(including WB data) version 2/FIGURE 4/C(All raw WB data)/indicated marker version/2 IKBA.pdf
- All raw data(including WB data) version 2/FIGURE 4/C(All raw WB data)/indicated marker version/3 P-P50-Merge.pdf
- All raw data(including WB data) version 2/FIGURE 4/C(All raw WB data)/indicated marker version/3 P-P50.pdf
- All raw data(including WB data) version 2/FIGURE 4/C(All raw WB data)/indicated marker version/4 P50-Merge.pdf
- All raw data(including WB data) version 2/FIGURE 4/C(All raw WB data)/indicated marker version/4 P50.pdf
- All raw data(including WB data) version 2/FIGURE 4/C(All raw WB data)/indicated marker version/5 P-P65-Merge.pdf
- All raw data(including WB data) version 2/FIGURE 4/C(All raw WB data)/indicated marker version/5 P-P65.pdf
- All raw data(including WB data) version 2/FIGURE 4/C(All raw WB data)/indicated marker version/6 P65-Merge.pdf
- All raw data(including WB data) version 2/FIGURE 4/C(All raw WB data)/indicated marker version/6 P65.pdf
- All raw data(including WB data) version 2/FIGURE 4/C(All raw WB data)/indicated marker version/7 GAPDH-Merge.pdf
- All raw data(including WB data) version 2/FIGURE 4/C(All raw WB data)/indicated marker version/7 GAPDH.pdf
