# Supplementary material for: Isopsoralen suppresses receptor activator of nuclear factor kappa-β ligand-induced osteoclastogenesis by inhibiting the NF-κB signaling
Source: PeerJ. 2023 Jan 10;11:e14560. doi: 10.7717/peerj.14560 (PMC9838210; doi:10.7717/peerj.14560)
Supplement: Supplemental Information 2 [file peerj-11-14560-s002.zip › All raw data(including WB data) version 2/FIGURE 1/B/FIGURE 1 B MTT data.xlsx]

## Sheet: 24H
	The concentration of Isopsoralen
	0μM	10μM	30μM	50μM	100μM
OD490nm	0.997209	1.01196	1.00356	0.733003	0.620839
	1.00849	0.965161	0.982101	0.729917	0.612615
	0.994308	0.987681	0.958829	0.739356	0.6126

## Sheet: 48H
	The concentration of Isopsoralen
	0μM	10μM	30μM	50μM	100μM
OD490nm	0.983016	0.991846	0.996506	0.747234	0.669482
	0.993608	0.94843	0.964564	0.736675	0.654566
	1.02338	0.951608	0.944895	0.69958	0.64951

## Sheet: 72H
	The concentration of Isopsoralen
	0μM	10μM	30μM	50μM	100μM
OD490nm	1.01128	0.964265	0.966534	0.764322	0.680658
	0.989196	0.996811	0.994781	0.768049	0.707161
	0.999521	0.973601	0.980775	0.777618	0.690387
