# Supplementary material for: Isopsoralen suppresses receptor activator of nuclear factor kappa-β ligand-induced osteoclastogenesis by inhibiting the NF-κB signaling
Source: PeerJ. 2023 Jan 10;11:e14560. doi: 10.7717/peerj.14560 (PMC9838210; doi:10.7717/peerj.14560)
Supplement: Supplemental Information 2 [file peerj-11-14560-s002.zip › All raw data(including WB data) version 2/FIGURE 2/B/FIGURE 2 B TRAP data.xlsx]

## Sheet: Sheet1
	The concentration of Isopsoralen
	0μM	10μM	20μM	30μM
TRAP(+) Osteoclast No./well	56	44	28	12
	63	42	32	15
	57	49	27	17
