# Supplementary material for: Isopsoralen suppresses receptor activator of nuclear factor kappa-β ligand-induced osteoclastogenesis by inhibiting the NF-κB signaling
Source: PeerJ. 2023 Jan 10;11:e14560. doi: 10.7717/peerj.14560 (PMC9838210; doi:10.7717/peerj.14560)
Supplement: Supplemental Information 2 [file peerj-11-14560-s002.zip › All raw data(including WB data) version 2/FIGURE 2/D/FIGURE 2 D q-PCR data.xlsx]

## Sheet: Relative NFATC1 Expression
	Group
	RANKL(-)	RANKL(50ng/ml)+Ang(0μM)	RANKL(50ng/ml)+Ang(10μM)	RANKL(50ng/ml)+Ang(20μM)	RANKL(50ng/ml)+Ang(30μM)
Fold change	0.895905	5.90799	4.46515	2.7593	2.19232
	0.9735	5.76268	3.94259	2.83874	2.43374
	1.13258	5.64035	4.5003	2.69277	2.37558

## Sheet: Relative CTSK Expression
	Group
	RANKL(-)	RANKL(50ng/ml)+Ang(0μM)	RANKL(50ng/ml)+Ang(10μM)	RANKL(50ng/ml)+Ang(20μM)	RANKL(50ng/ml)+Ang(30μM)
Fold change	0.999009	3.80404	2.6331	2.40931	2.08091
	1.07621	3.77294	3.35844	2.31836	1.67387
	0.925528	4.24974	3.09166	2.04272	1.88488

## Sheet: Relative MMP9 Expression
	Group
	RANKL(-)	RANKL(50ng/ml)+Ang(0μM)	RANKL(50ng/ml)+Ang(10μM)	RANKL(50ng/ml)+Ang(20μM)	RANKL(50ng/ml)+Ang(30μM)
Fold change	0.988263	3.40496	2.69136	1.92758	1.27017
	0.964687	3.50659	2.60729	1.85771	1.26561
	1.04705	3.4559	2.64933	2.05713	1.23692
