# Supplementary material for: Isopsoralen suppresses receptor activator of nuclear factor kappa-β ligand-induced osteoclastogenesis by inhibiting the NF-κB signaling
Source: PeerJ. 2023 Jan 10;11:e14560. doi: 10.7717/peerj.14560 (PMC9838210; doi:10.7717/peerj.14560)
Supplement: Supplemental Information 2 [file peerj-11-14560-s002.zip › All raw data(including WB data) version 2/FIGURE 3/C/FIGURE 3 C KEGG data.xlsx]

## Sheet: Sheet1
KEGG_ID	Pathway_Name	S_Gene_Number	TS_Gene_Number	B_Gene_Number	TB_Gene_Numb	p_Value
mmu04064	NF-kappa B signaling pathway	9	21	105	8936	7.88195e-13
mmu04620	Toll-like receptor signaling pathway	8	21	100	8936	3.34234e-11
mmu04625	C-type lectin receptor signaling pathway	8	21	112	8936	8.40754e-11
mmu04380	Osteoclast differentiation	8	21	128	8936	2.47564e-10
mmu05169	Epstein-Barr virus infection	9	21	231	8936	9.90388e-10
mmu04660	T cell receptor signaling pathway	7	21	103	8936	2.24112e-09
mmu04668	TNF signaling pathway	7	21	113	8936	4.30835e-09
mmu04623	Cytosolic DNA-sensing pathway	6	21	63	8936	4.80995e-09
mmu01523	Antifolate resistance	5	21	30	8936	5.88974e-09
mmu04622	RIG-I-like receptor signaling pathway	6	21	70	8936	9.18835e-09
mmu04920	Adipocytokine signaling pathway	6	21	71	8936	1.0022e-08
mmu05220	Chronic myeloid leukemia	6	21	76	8936	1.51879e-08
mmu04657	IL-17 signaling pathway	6	21	91	8936	4.53124e-08
mmu05166	Human T-cell leukemia virus 1 infection	8	21	250	8936	4.98456e-08
mmu05142	Chagas disease	6	21	103	8936	9.5523e-08
mmu05145	Toxoplasmosis	6	21	110	8936	1.41645e-07
mmu04010	MAPK signaling pathway	8	21	294	8936	1.74982e-07
mmu05134	Legionellosis	5	21	61	8936	2.34726e-07
mmu05135	Yersinia infection	6	21	134	8936	4.58435e-07
mmu04210	Apoptosis	6	21	136	8936	5.00444e-07
mmu04936	Alcoholic liver disease	6	21	141	8936	6.19476e-07
mmu05170	Human immunodeficiency virus 1 infection	7	21	240	8936	7.78887e-07
mmu04662	B cell receptor signaling pathway	5	21	81	8936	9.81048e-07
mmu05163	Human cytomegalovirus infection	7	21	256	8936	1.2033e-06
mmu05161	Hepatitis B	6	21	163	8936	1.4532e-06
mmu04658	Th1 and Th2 cell differentiation	5	21	88	8936	1.48436e-06
mmu05235	PD-L1 expression and PD-1 checkpoint pathway in cancer	5	21	88	8936	1.48436e-06
mmu05160	Hepatitis C	6	21	165	8936	1.56075e-06
mmu05222	Small cell lung cancer	5	21	93	8936	1.95446e-06
mmu05164	Influenza A	6	21	173	8936	2.05832e-06
mmu03420	Nucleotide excision repair	4	21	43	8936	2.62133e-06
mmu05215	Prostate cancer	5	21	99	8936	2.66563e-06
mmu04659	Th17 cell differentiation	5	21	105	8936	3.56648e-06
mmu04062	Chemokine signaling pathway	6	21	192	8936	3.77412e-06
mmu05030	Cocaine addiction	4	21	48	8936	4.10163e-06
mmu04931	Insulin resistance	5	21	110	8936	4.48672e-06
mmu04621	NOD-like receptor signaling pathway	6	21	211	8936	6.51284e-06
mmu05417	Lipid and atherosclerosis	6	21	216	8936	7.45337e-06
mmu05171	Coronavirus disease - COVID-19	6	21	247	8936	1.60682e-05
mmu05162	Measles	5	21	146	8936	1.79142e-05
mmu05132	Salmonella infection	6	21	253	8936	1.84216e-05
mmu05140	Leishmaniasis	4	21	70	8936	1.86894e-05
mmu05221	Acute myeloid leukemia	4	21	70	8936	1.86894e-05
mmu05418	Fluid shear stress and atherosclerosis	5	21	148	8936	1.91357e-05
mmu05212	Pancreatic cancer	4	21	76	8936	2.59129e-05
mmu05208	Chemical carcinogenesis - reactive oxygen species	5	21	222	8936	0.000132981
mmu05165	Human papillomavirus infection	6	21	362	8936	0.000137127
mmu05167	Kaposi sarcoma-associated herpesvirus infection	5	21	224	8936	0.000138717
mmu05203	Viral carcinogenesis	5	21	229	8936	0.000153891
mmu04722	Neurotrophin signaling pathway	4	21	121	8936	0.000160186
mmu05321	Inflammatory bowel disease	3	21	62	8936	0.000386992
mmu04932	Non-alcoholic fatty liver disease	4	21	156	8936	0.000424278
mmu05168	Herpes simplex virus 1 infection	6	21	459	8936	0.000498024
mmu05031	Amphetamine addiction	3	21	69	8936	0.000530479
mmu05133	Pertussis	3	21	77	8936	0.000731731
mmu00360	Phenylalanine metabolism	2	21	23	8936	0.00129183
mmu04933	AGE-RAGE signaling pathway in diabetic complications	3	21	101	8936	0.00160767
mmu05010	Alzheimer disease	5	21	383	8936	0.00162291
mmu00340	Histidine metabolism	2	21	26	8936	0.00165243
mmu04014	Ras signaling pathway	4	21	232	8936	0.00187111
mmu05146	Amoebiasis	3	21	107	8936	0.00189751
mmu04071	Sphingolipid signaling pathway	3	21	124	8936	0.00288965
mmu04926	Relaxin signaling pathway	3	21	129	8936	0.00323209
mmu00260	Glycine, serine and threonine metabolism	2	21	40	8936	0.00388805
mmu00350	Tyrosine metabolism	2	21	40	8936	0.00388805
mmu04150	mTOR signaling pathway	3	21	156	8936	0.00551014
mmu04930	Type II diabetes mellitus	2	21	48	8936	0.00555952
mmu03460	Fanconi anemia pathway	2	21	51	8936	0.00625746
mmu00380	Tryptophan metabolism	2	21	52	8936	0.00649857
mmu00330	Arginine and proline metabolism	2	21	54	8936	0.00699339
mmu05152	Tuberculosis	3	21	180	8936	0.00818485
mmu04218	Cellular senescence	3	21	184	8936	0.00869333
mmu04151	PI3K-Akt signaling pathway	4	21	359	8936	0.00891028
mmu05034	Alcoholism	3	21	205	8936	0.0116675
mmu00982	Drug metabolism - cytochrome P450	2	21	71	8936	0.0118566
mmu04613	Neutrophil extracellular trap formation	3	21	207	8936	0.0119779
mmu04917	Prolactin signaling pathway	2	21	74	8936	0.0128328
mmu04024	cAMP signaling pathway	3	21	218	8936	0.0137709
mmu05202	Transcriptional misregulation in cancer	3	21	223	8936	0.0146343
mmu01524	Platinum drug resistance	2	21	80	8936	0.0148873
mmu04211	Longevity regulating pathway	2	21	90	8936	0.0186045
mmu04061	Viral protein interaction with cytokine and cytokine receptor	2	21	95	8936	0.020596
mmu04066	HIF-1 signaling pathway	2	21	114	8936	0.0289285
mmu05206	MicroRNAs in cancer	3	21	303	8936	0.0326636
mmu04068	FoxO signaling pathway	2	21	131	8936	0.0373429
mmu04726	Serotonergic synapse	2	21	131	8936	0.0373429
mmu04728	Dopaminergic synapse	2	21	135	8936	0.0394457
mmu05310	Asthma	1	21	25	8936	0.0571985
mmu04710	Circadian rhythm	1	21	30	8936	0.0682579
mmu05415	Diabetic cardiomyopathy	2	21	211	8936	0.0869071
mmu05143	African trypanosomiasis	1	21	39	8936	0.0878543
mmu05022	Pathways of neurodegeneration - multiple diseases	3	21	471	8936	0.0957268
mmu05207	Chemical carcinogenesis - receptor activation	2	21	225	8936	0.0969512
mmu05144	Malaria	1	21	57	8936	0.125876
mmu05012	Parkinson disease	2	21	264	8936	0.126553
mmu04340	Hedgehog signaling pathway	1	21	58	8936	0.127943
mmu04330	Notch signaling pathway	1	21	60	8936	0.132064
mmu04213	Longevity regulating pathway - multiple species	1	21	62	8936	0.136166
mmu05330	Allograft rejection	1	21	63	8936	0.138211
mmu05332	Graft-versus-host disease	1	21	63	8936	0.138211
mmu04664	Fc epsilon RI signaling pathway	1	21	66	8936	0.144316
mmu04137	Mitophagy - animal	1	21	68	8936	0.148363
mmu04060	Cytokine-cytokine receptor interaction	2	21	292	8936	0.149022
mmu04940	Type I diabetes mellitus	1	21	70	8936	0.152392
mmu05016	Huntington disease	2	21	302	8936	0.157248
mmu03018	RNA degradation	1	21	84	8936	0.18009
mmu05323	Rheumatoid arthritis	1	21	87	8936	0.185912
mmu04612	Antigen processing and presentation	1	21	90	8936	0.191695
mmu05410	Hypertrophic cardiomyopathy	1	21	91	8936	0.193614
mmu04640	Hematopoietic cell lineage	1	21	94	8936	0.199345
mmu05414	Dilated cardiomyopathy	1	21	94	8936	0.199345
mmu04350	TGF-beta signaling pathway	1	21	95	8936	0.201246
mmu04919	Thyroid hormone signaling pathway	1	21	120	8936	0.247411
mmu04114	Oocyte meiosis	1	21	121	8936	0.249204
mmu04650	Natural killer cell mediated cytotoxicity	1	21	121	8936	0.249204
mmu04110	Cell cycle	1	21	125	8936	0.256334
mmu04910	Insulin signaling pathway	1	21	139	8936	0.280785
mmu04120	Ubiquitin mediated proteolysis	1	21	147	8936	0.294412
mmu05224	Breast cancer	1	21	147	8936	0.294412
mmu05322	Systemic lupus erythematosus	1	21	148	8936	0.296098
mmu04390	Hippo signaling pathway	1	21	157	8936	0.311099
mmu04310	Wnt signaling pathway	1	21	169	8936	0.330628
mmu04217	Necroptosis	1	21	176	8936	0.341775
mmu05205	Proteoglycans in cancer	1	21	205	8936	0.3861
mmu04714	Thermogenesis	1	21	231	8936	0.423411
mmu05020	Prion disease	1	21	268	8936	0.472801
mmu05014	Amyotrophic lateral sclerosis	1	21	369	8936	0.587943
