# Supplementary material for: Isopsoralen suppresses receptor activator of nuclear factor kappa-β ligand-induced osteoclastogenesis by inhibiting the NF-κB signaling
Source: PeerJ. 2023 Jan 10;11:e14560. doi: 10.7717/peerj.14560 (PMC9838210; doi:10.7717/peerj.14560)
Supplement: Supplemental Information 2 [file peerj-11-14560-s002.zip › All raw data(including WB data) version 2/FIGURE 3/E/FIGURE 3 E KEGG data.xlsx]

## Sheet: Sheet 1
ID	Description	GeneRatio	BgRatio	pvalue	p.adjust	qvalue	geneID	Count
mmu04613	Neutrophil extracellular trap formation	20/126	207/8936	7.79943e-12	1.52089e-09	1.26433e-09	64008/11461/14289/50701/621893/319176/13035/12796/170744/17523/319165/319167/319173/319170/319191/319168/319169/319171/56644/15270	20
mmu05322	Systemic lupus erythematosus	13/126	148/8936	1.42463e-07	1.38902e-05	1.1547e-05	50701/621893/319176/13035/319165/319167/319173/319170/319191/319168/319169/319171/15270	13
mmu04110	Cell cycle	11/126	125/8936	1.34455e-06	8.73957e-05	7.26528e-05	107995/13197/18817/12577/56150/12443/268697/12534/17218/17216/242705	11
mmu05034	Alcoholism	12/126	205/8936	3.02574e-05	0.00140932	0.00117158	621893/319176/63959/319165/319167/319173/319170/319191/319168/319169/319171/15270	12
mmu04217	Necroptosis	11/126	176/8936	3.61363e-05	0.00140932	0.00117158	621893/319176/319165/319167/319173/319170/319191/319168/319169/319171/15270	11
mmu00100	Steroid biosynthesis	4/126	20/8936	0.000153281	0.00498164	0.00414128	15490/74754/98386/16987	4
mmu04657	IL-17 signaling pathway	7/126	91/8936	0.000284449	0.00728844	0.00605894	20293/20202/20201/16819/17395/20306/20296	7
mmu05202	Transcriptional misregulation in cancer	11/126	223/8936	0.000299013	0.00728844	0.00605894	50701/13197/67603/17523/13207/16421/14009/22029/17395/104156/110794	11
mmu04115	p53 signaling pathway	6/126	72/8936	0.000509415	0.0110373	0.00917542	29870/13197/12443/268697/12534/20135	6
mmu00240	Pyrimidine metabolism	5/126	58/8936	0.00129757	0.0253027	0.0210344	80914/21877/22171/20133/20135	5
mmu03320	PPAR signaling pathway	6/126	89/8936	0.00155986	0.0276521	0.0229874	104086/20250/20249/22259/56473/18830	6
mmu04914	Progesterone-mediated oocyte maturation	6/126	92/8936	0.00184964	0.0300567	0.0249864	18817/110033/56150/268697/12534/20878	6
mmu04068	FoxO signaling pathway	7/126	131/8936	0.00246694	0.0370041	0.0307618	13197/18817/12443/268697/67731/16197/16598	7
mmu04210	Apoptosis	7/126	136/8936	0.00304504	0.0424131	0.0352584	11461/13197/22142/13038/16906/22029/11799	7
mmu00900	Terpenoid backbone biosynthesis	3/126	23/8936	0.00394461	0.0503854	0.0418858	110460/110196/17855	3
mmu04145	Phagosome	8/126	182/8936	0.00413418	0.0503854	0.0418858	11461/14964/22142/17523/14990/12721/56644/667977	8
mmu04218	Cellular senescence	8/126	184/8936	0.00441562	0.0506498	0.0421056	14964/13197/12443/14990/268697/12534/667977/242705	8
mmu01230	Biosynthesis of amino acids	5/126	79/8936	0.00504802	0.0529568	0.0440234	13806/108037/236539/27053/107272	5
mmu04668	TNF signaling pathway	6/126	113/8936	0.00515989	0.0529568	0.0440234	17387/20293/22029/21938/17395/20296	6
mmu04114	Oocyte meiosis	6/126	121/8936	0.00716778	0.0698859	0.0580968	107995/18817/56150/268697/12534/20878	6
mmu05416	Viral myocarditis	5/126	88/8936	0.00793927	0.0737218	0.0612856	11461/14964/12443/14990/667977	5
mmu05144	Malaria	4/126	57/8936	0.00836784	0.0739806	0.0615008	20293/101488143/100503605/20296	4
mmu05166	Human T-cell leukemia virus 1 infection	9/126	250/8936	0.00872592	0.0739806	0.0615008	107995/14964/13654/56150/12443/14990/110196/667977/242705	9
mmu00983	Drug metabolism - other enzymes	5/126	92/8936	0.00953355	0.0774601	0.0643933	80914/21877/17523/20133/20135	5
mmu04061	Viral protein interaction with cytokine and cytokine receptor	5/126	95/8936	0.0108652	0.083995	0.0698258	20293/56744/21938/20306/20296	5
mmu01212	Fatty acid metabolism	4/126	62/8936	0.0111993	0.083995	0.0698258	20250/20249/56473/110460	4
mmu01040	Biosynthesis of unsaturated fatty acids	3/126	34/8936	0.0119116	0.0860286	0.0715163	20250/20249/56473	3
mmu05216	Thyroid cancer	3/126	37/8936	0.0150021	0.104479	0.0868545	13197/27057/12443	3
mmu05203	Viral carcinogenesis	8/126	229/8936	0.0155437	0.104518	0.086887	107995/14964/13654/12443/14990/12534/22029/667977	8
mmu05221	Acute myeloid leukemia	4/126	70/8936	0.0168961	0.109825	0.0912985	67603/17523/12443/110794	4
mmu05418	Fluid shear stress and atherosclerosis	6/126	148/8936	0.0181058	0.11276	0.093738	11461/20293/18024/17395/20296/16598	6
mmu00260	Glycine, serine and threonine metabolism	3/126	40/8936	0.0185041	0.11276	0.093738	108037/236539/107272	3
mmu05219	Bladder cancer	3/126	41/8936	0.0197637	0.116785	0.0970848	12443/17395/242705	3
mmu01200	Carbon metabolism	5/126	121/8936	0.0279858	0.156222	0.129869	13806/108037/236539/110460/107272	5
mmu05163	Human cytomegalovirus infection	8/126	256/8936	0.0281258	0.156222	0.129869	14964/20293/12443/14990/21356/667977/242705/20296	8
mmu00670	One carbon pool by folate	2/126	19/8936	0.028841	0.156222	0.129869	108037/22171	2
mmu04979	Cholesterol metabolism	3/126	49/8936	0.0315065	0.166048	0.138037	104086/11816/18830	3
mmu04612	Antigen processing and presentation	4/126	90/8936	0.0380614	0.192403	0.159946	14964/14990/21356/667977	4
mmu00270	Cysteine and methionine metabolism	3/126	53/8936	0.0384806	0.192403	0.159946	236539/20810/107272	3
mmu05222	Small cell lung cancer	4/126	93/8936	0.042133	0.205398	0.17075	13197/12443/22029/242705	4
mmu05169	Epstein-Barr virus infection	7/126	231/8936	0.0446812	0.212508	0.17666	14964/13197/12443/14990/21356/667977/242705	7
mmu05215	Prostate cancer	4/126	99/8936	0.0509884	0.236732	0.196797	12443/17395/104156/242705	4
mmu05170	Human immunodeficiency virus 1 infection	7/126	240/8936	0.0529142	0.23996	0.199481	14964/14990/268697/12534/21938/21356/667977	7
mmu05330	Allograft rejection	3/126	63/8936	0.0590196	0.255752	0.212609	14964/14990/667977	3
mmu05332	Graft-versus-host disease	3/126	63/8936	0.0590196	0.255752	0.212609	14964/14990/667977	3
mmu01523	Antifolate resistance	2/126	30/8936	0.0664026	0.281489	0.234004	108037/22171	2
mmu00630	Glyoxylate and dicarboxylate metabolism	2/126	32/8936	0.0743638	0.308288	0.256283	108037/110460	2
mmu04940	Type I diabetes mellitus	3/126	70/8936	0.0758863	0.308288	0.256283	14964/14990/667977	3
mmu00480	Glutathione metabolism	3/126	72/8936	0.0810569	0.309923	0.257642	20810/20133/20135	3
mmu05218	Melanoma	3/126	72/8936	0.0810569	0.309923	0.257642	13197/12443/242705	3
mmu05223	Non-small cell lung cancer	3/126	72/8936	0.0810569	0.309923	0.257642	13197/12443/242705	3
mmu05214	Glioma	3/126	74/8936	0.0863763	0.314013	0.261042	13197/12443/242705	3
mmu03030	DNA replication	2/126	35/8936	0.0868376	0.314013	0.261042	17218/17216	2
mmu04530	Tight junction	5/126	167/8936	0.0869574	0.314013	0.261042	11461/22142/192786/231830/12443	5
mmu04919	Thyroid hormone signaling pathway	4/126	120/8936	0.089289	0.314191	0.26119	11461/12443/13371/53313	4
mmu05212	Pancreatic cancer	3/126	76/8936	0.0918406	0.314191	0.26119	13197/12443/242705	3
mmu05220	Chronic myeloid leukemia	3/126	76/8936	0.0918406	0.314191	0.26119	13197/12443/242705	3
mmu05412	Arrhythmogenic right ventricular cardiomyopathy	3/126	77/8936	0.0946256	0.315456	0.262242	11461/53313/16421	3
mmu04614	Renin-angiotensin system	2/126	37/8936	0.0954765	0.315456	0.262242	19025/13035	2
mmu04514	Cell adhesion molecules	5/126	174/8936	0.0992677	0.315456	0.262242	14964/60533/14990/16421/667977	5
mmu05225	Hepatocellular carcinoma	5/126	174/8936	0.0992677	0.315456	0.262242	11461/13197/12443/18024/242705	5
mmu05320	Autoimmune thyroid disease	3/126	79/8936	0.100299	0.315456	0.262242	14964/14990/667977	3
mmu05143	African trypanosomiasis	2/126	39/8936	0.10435	0.322987	0.268502	101488143/100503605	2
mmu04216	Ferroptosis	2/126	40/8936	0.108868	0.331706	0.275751	27057/22041	2
mmu03440	Homologous recombination	2/126	41/8936	0.113437	0.340312	0.282904	623474/19366	2
mmu04060	Cytokine-cytokine receptor interaction	7/126	292/8936	0.118285	0.349479	0.290525	20293/56744/66102/16197/21938/20306/20296	7
mmu05323	Rheumatoid arthritis	3/126	87/8936	0.124285	0.361726	0.300706	13038/20293/20296	3
mmu05210	Colorectal cancer	3/126	88/8936	0.12742	0.365394	0.303756	13197/12443/11799	3
mmu04062	Chemokine signaling pathway	5/126	192/8936	0.134664	0.380572	0.316373	20293/56744/66102/20306/20296	5
mmu05410	Hypertrophic cardiomyopathy	3/126	91/8936	0.13699	0.381615	0.31724	11461/53313/16421	3
mmu01522	Endocrine resistance	3/126	93/8936	0.143504	0.394131	0.327645	12443/17395/242705	3
mmu05414	Dilated cardiomyopathy	3/126	94/8936	0.1468	0.397582	0.330514	11461/53313/16421	3
mmu05205	Proteoglycans in cancer	5/126	205/8936	0.163287	0.436178	0.362599	11461/12443/13207/17395/13179	5
mmu04933	AGE-RAGE signaling pathway in diabetic complications	3/126	101/8936	0.170529	0.449368	0.373564	20293/12443/20296	3
mmu04390	Hippo signaling pathway	4/126	157/8936	0.180828	0.470154	0.390843	11461/15901/12443/11799	4
mmu05213	Endometrial cancer	2/126	58/8936	0.196916	0.501277	0.416716	13197/12443	2
mmu05161	Hepatitis B	4/126	163/8936	0.19794	0.501277	0.416716	13654/17395/11799/242705	4
mmu05167	Kaposi sarcoma-associated herpesvirus infection	5/126	224/8936	0.209026	0.522566	0.434414	14964/12443/14990/667977/242705	5
mmu00120	Primary bile acid biosynthesis	1/126	18/8936	0.225747	0.554505	0.460965	104086	1
mmu05164	Influenza A	4/126	173/8936	0.227489	0.554505	0.460965	11461/20293/110196/20296	4
mmu04152	AMPK signaling pathway	3/126	126/8936	0.262241	0.63132	0.524822	20250/20249/12443	3
mmu04380	Osteoclast differentiation	3/126	128/8936	0.269883	0.641794	0.533529	13038/19261/232790	3
mmu04142	Lysosome	3/126	131/8936	0.281393	0.661104	0.549582	19025/13038/13035	3
mmu05135	Yersinia infection	3/126	134/8936	0.292949	0.68006	0.56534	11461/20293/20296	3
mmu00592	alpha-Linolenic acid metabolism	1/126	25/8936	0.299175	0.686342	0.570562	56473	1
mmu01524	Platinum drug resistance	2/126	80/8936	0.311731	0.706832	0.587596	21973/11799	2
mmu04662	B cell receptor signaling pathway	2/126	81/8936	0.316937	0.709143	0.589517	68713/12517	2
mmu04936	Alcoholic liver disease	3/126	141/8936	0.320023	0.709143	0.589517	20250/20249/12443	3
mmu00650	Butanoate metabolism	1/126	28/8936	0.328488	0.719721	0.598311	110460	1
mmu04540	Gap junction	2/126	86/8936	0.342819	0.727575	0.60484	22142/12534	2
mmu04970	Salivary secretion	2/126	86/8936	0.342819	0.727575	0.60484	12796/17110	2
mmu05224	Breast cancer	3/126	147/8936	0.343266	0.727575	0.60484	13197/12443/242705	3
mmu05226	Gastric cancer	3/126	150/8936	0.354872	0.742805	0.617501	13197/12443/242705	3
mmu05417	Lipid and atherosclerosis	4/126	216/8936	0.363142	0.742805	0.617501	20293/18024/17395/20296	4
mmu04136	Autophagy - other	1/126	32/8936	0.365689	0.742805	0.617501	213948	1
mmu04215	Apoptosis - multiple species	1/126	32/8936	0.365689	0.742805	0.617501	11799	1
mmu04350	TGF-beta signaling pathway	2/126	95/8936	0.388573	0.781152	0.649379	15901/13179	2
mmu05340	Primary immunodeficiency	1/126	36/8936	0.400844	0.797598	0.66305	16197	1
mmu05160	Hepatitis C	3/126	165/8936	0.412371	0.806125	0.670139	22259/12443/242705	3
mmu04620	Toll-like receptor signaling pathway	2/126	100/8936	0.413397	0.806125	0.670139	13038/170744	2
mmu00250	Alanine, aspartate and glutamate metabolism	1/126	39/8936	0.425936	0.81834	0.680293	27053	1
mmu05142	Chagas disease	2/126	103/8936	0.428055	0.81834	0.680293	20293/20296	2
mmu04064	NF-kappa B signaling pathway	2/126	105/8936	0.437721	0.828694	0.688901	13197/22029	2
mmu04672	Intestinal immune network for IgA production	1/126	43/8936	0.457776	0.834674	0.693872	16421	1
mmu04975	Fat digestion and absorption	1/126	43/8936	0.457776	0.834674	0.693872	110460	1
mmu04931	Insulin resistance	2/126	110/8936	0.461495	0.834674	0.693872	228775/22259	2
mmu05171	Coronavirus disease - COVID-19	4/126	247/8936	0.461813	0.834674	0.693872	170744/20293/74145/20296	4
mmu00620	Pyruvate metabolism	1/126	44/8936	0.465459	0.834674	0.693872	110460	1
mmu05152	Tuberculosis	3/126	180/8936	0.468247	0.834674	0.693872	12796/12721/56644	3
mmu04625	C-type lectin receptor signaling pathway	2/126	112/8936	0.470842	0.834674	0.693872	13654/56644	2
mmu04066	HIF-1 signaling pathway	2/126	114/8936	0.480092	0.843405	0.70113	13806/22041	2
mmu04670	Leukocyte transendothelial migration	2/126	118/8936	0.498296	0.867569	0.721218	11461/17395	2
mmu00071	Fatty acid degradation	1/126	52/8936	0.523155	0.888586	0.73869	110460	1
mmu00380	Tryptophan metabolism	1/126	52/8936	0.523155	0.888586	0.73869	110460	1
mmu05150	Staphylococcus aureus infection	2/126	124/8936	0.524836	0.888586	0.73869	14289/12796	2
mmu00330	Arginine and proline metabolism	1/126	54/8936	0.536585	0.888586	0.73869	20810	1
mmu04978	Mineral absorption	1/126	54/8936	0.536585	0.888586	0.73869	22041	1
mmu04144	Endocytosis	4/126	273/8936	0.54043	0.888586	0.73869	14964/14990/13132/667977	4
mmu04510	Focal adhesion	3/126	201/8936	0.542266	0.888586	0.73869	11461/12443/16421	3
mmu04923	Regulation of lipolysis in adipocytes	1/126	56/8936	0.549641	0.88879	0.738859	23945	1
mmu00280	Valine, leucine and isoleucine degradation	1/126	57/8936	0.556031	0.88879	0.738859	110460	1
mmu04340	Hedgehog signaling pathway	1/126	58/8936	0.562331	0.88879	0.738859	12443	1
mmu00230	Purine metabolism	2/126	133/8936	0.562859	0.88879	0.738859	20133/20135	2
mmu04621	NOD-like receptor signaling pathway	3/126	211/8936	0.5754	0.88879	0.738859	12796/20293/20296	3
mmu04371	Apelin signaling pathway	2/126	137/8936	0.579053	0.88879	0.738859	12443/16598	2
mmu05165	Human papillomavirus infection	5/126	362/8936	0.582866	0.88879	0.738859	14964/12443/14990/16421/667977	5
mmu04015	Rap1 signaling pathway	3/126	214/8936	0.585049	0.88879	0.738859	11461/15901/192786	3
mmu00561	Glycerolipid metabolism	1/126	62/8936	0.586658	0.88879	0.738859	23945	1
mmu04913	Ovarian steroidogenesis	1/126	63/8936	0.592527	0.88879	0.738859	15490	1
mmu05217	Basal cell carcinoma	1/126	63/8936	0.592527	0.88879	0.738859	13197	1
mmu00310	Lysine degradation	1/126	64/8936	0.598313	0.890618	0.740379	110460	1
mmu04810	Regulation of actin cytoskeleton	3/126	220/8936	0.603931	0.891254	0.740907	11461/404710/16421	3
mmu04080	Neuroactive ligand-receptor interaction	5/126	373/8936	0.609709	0.891254	0.740907	14289/13035/140795/16995/18438	5
mmu00010	Glycolysis / Gluconeogenesis	1/126	67/8936	0.615187	0.891254	0.740907	13806	1
mmu04137	Mitophagy - animal	1/126	68/8936	0.620654	0.891254	0.740907	213948	1
mmu05168	Herpes simplex virus 1 infection	6/126	459/8936	0.634088	0.891254	0.740907	14964/20293/14990/21356/667977/20296	6
mmu04520	Adherens junction	1/126	71/8936	0.636597	0.891254	0.740907	11461	1
mmu04920	Adipocytokine signaling pathway	1/126	71/8936	0.636597	0.891254	0.740907	21938	1
mmu04921	Oxytocin signaling pathway	2/126	153/8936	0.639437	0.891254	0.740907	11461/12443	2
mmu01240	Biosynthesis of cofactors	2/126	154/8936	0.642978	0.891254	0.740907	108037/107272	2
mmu00980	Metabolism of xenobiotics by cytochrome P450	1/126	73/8936	0.646854	0.891254	0.740907	12409	1
mmu04917	Prolactin signaling pathway	1/126	74/8936	0.651875	0.891254	0.740907	12443	1
mmu04971	Gastric acid secretion	1/126	75/8936	0.656824	0.891254	0.740907	11461	1
mmu05100	Bacterial invasion of epithelial cells	1/126	76/8936	0.661704	0.891254	0.740907	11461	1
mmu04020	Calcium signaling pathway	3/126	240/8936	0.662727	0.891254	0.740907	53313/171166/18438	3
mmu04934	Cushing syndrome	2/126	162/8936	0.670334	0.895309	0.744279	12443/242705	2
mmu04630	JAK-STAT signaling pathway	2/126	168/8936	0.689731	0.911476	0.757719	12443/16197	2
mmu03018	RNA degradation	1/126	84/8936	0.698344	0.911476	0.757719	13806	1
mmu00590	Arachidonic acid metabolism	1/126	86/8936	0.706871	0.911476	0.757719	12409	1
mmu04146	Peroxisome	1/126	86/8936	0.706871	0.911476	0.757719	17855	1
mmu04260	Cardiac muscle contraction	1/126	87/8936	0.711044	0.911476	0.757719	53313	1
mmu04512	ECM-receptor interaction	1/126	88/8936	0.715158	0.911476	0.757719	16421	1
mmu05235	PD-L1 expression and PD-1 checkpoint pathway in cancer	1/126	88/8936	0.715158	0.911476	0.757719	60533	1
mmu04912	GnRH signaling pathway	1/126	90/8936	0.723214	0.915758	0.761278	17387	1
mmu00140	Steroid hormone biosynthesis	1/126	92/8936	0.731043	0.917434	0.762672	15490	1
mmu04610	Complement and coagulation cascades	1/126	93/8936	0.734875	0.917434	0.762672	74145	1
mmu04640	Hematopoietic cell lineage	1/126	94/8936	0.738652	0.917434	0.762672	16197	1
mmu04976	Bile secretion	1/126	100/8936	0.760223	0.938249	0.779975	64008	1
mmu05014	Amyotrophic lateral sclerosis	4/126	369/8936	0.770303	0.944712	0.785347	11461/54563/22142/21938	4
mmu05146	Amoebiasis	1/126	107/8936	0.783164	0.94638	0.786734	13035	1
mmu04928	Parathyroid hormone synthesis, secretion and action	1/126	108/8936	0.786259	0.94638	0.786734	17387	1
mmu04974	Protein digestion and absorption	1/126	108/8936	0.786259	0.94638	0.786734	50934	1
mmu05415	Diabetic cardiomyopathy	2/126	211/8936	0.802788	0.94638	0.786734	53313/17395	2
mmu04972	Pancreatic secretion	1/126	114/8936	0.803927	0.94638	0.786734	53313	1
mmu05206	MicroRNAs in cancer	3/126	303/8936	0.806152	0.94638	0.786734	12443/17395/242705	3
mmu03013	Nucleocytoplasmic transport	1/126	118/8936	0.814893	0.94638	0.786734	54563	1
mmu04650	Natural killer cell mediated cytotoxicity	1/126	121/8936	0.822716	0.94638	0.786734	14964	1
mmu04611	Platelet activation	1/126	124/8936	0.830211	0.94638	0.786734	11461	1
mmu05207	Chemical carcinogenesis - receptor activation	2/126	225/8936	0.830874	0.94638	0.786734	12443/11799	2
mmu04714	Thermogenesis	2/126	231/8936	0.841778	0.94638	0.786734	11461/23945	2
mmu04926	Relaxin signaling pathway	1/126	129/8936	0.84201	0.94638	0.786734	17395	1
mmu03040	Spliceosome	1/126	134/8936	0.852995	0.94638	0.786734	13207	1
mmu04915	Estrogen signaling pathway	1/126	134/8936	0.852995	0.94638	0.786734	17395	1
mmu04550	Signaling pathways regulating pluripotency of stem cells	1/126	140/8936	0.865181	0.94638	0.786734	15901	1
mmu05017	Spinocerebellar ataxia	1/126	141/8936	0.867113	0.94638	0.786734	53313	1
mmu04140	Autophagy - animal	1/126	142/8936	0.869016	0.94638	0.786734	213948	1
mmu05162	Measles	1/126	146/8936	0.876365	0.94638	0.786734	12443	1
mmu05132	Salmonella infection	2/126	253/8936	0.876549	0.94638	0.786734	11461/22142	2
mmu04120	Ubiquitin mediated proteolysis	1/126	147/8936	0.878137	0.94638	0.786734	107995	1
mmu04723	Retrograde endocannabinoid signaling	1/126	148/8936	0.879884	0.94638	0.786734	23945	1
mmu04261	Adrenergic signaling in cardiomyocytes	1/126	152/8936	0.886627	0.94638	0.786734	53313	1
mmu04151	PI3K-Akt signaling pathway	3/126	359/8936	0.887231	0.94638	0.786734	12443/16197/16421	3
mmu05012	Parkinson disease	2/126	264/8936	0.891181	0.94638	0.786734	22142/18024	2
mmu04932	Non-alcoholic fatty liver disease	1/126	156/8936	0.892995	0.94638	0.786734	22259	1
mmu04310	Wnt signaling pathway	1/126	169/8936	0.911337	0.950445	0.790114	12443	1
mmu05010	Alzheimer disease	3/126	383/8936	0.911639	0.950445	0.790114	11816/22142/53313	3
mmu04141	Protein processing in endoplasmic reticulum	1/126	172/8936	0.915106	0.950445	0.790114	18024	1
mmu04022	cGMP-PKG signaling pathway	1/126	173/8936	0.916326	0.950445	0.790114	53313	1
mmu04010	MAPK signaling pathway	2/126	294/8936	0.923349	0.952661	0.791956	13197/67603	2
mmu04024	cAMP signaling pathway	1/126	218/8936	0.956466	0.975628	0.811049	53313	1
mmu05208	Chemical carcinogenesis - reactive oxygen species	1/126	222/8936	0.95893	0.975628	0.811049	18024	1
mmu04014	Ras signaling pathway	1/126	232/8936	0.964499	0.975628	0.811049	54153	1
mmu05022	Pathways of neurodegeneration - multiple diseases	3/126	471/8936	0.965622	0.975628	0.811049	22142/53313/21938	3
mmu05020	Prion disease	1/126	268/8936	0.97902	0.984067	0.818064	22142	1
mmu05016	Huntington disease	1/126	302/8936	0.98726	0.98726	0.820718	22142	1
