# Supplementary material for: Isopsoralen suppresses receptor activator of nuclear factor kappa-β ligand-induced osteoclastogenesis by inhibiting the NF-κB signaling
Source: PeerJ. 2023 Jan 10;11:e14560. doi: 10.7717/peerj.14560 (PMC9838210; doi:10.7717/peerj.14560)
Supplement: Supplemental Information 2 [file peerj-11-14560-s002.zip › All raw data(including WB data) version 2/FIGURE 4/C(All raw WB data)/FIGURE 4 C WB data.xlsx]

## Sheet: P-P65 P65 ratio
	P-P65/P65 ratio
	RANKL(50ng/ml)	RANKL(50ng/ml)	RANKL(50ng/ml)	RANKL(50ng/ml)+Ang(30μM)	RANKL(50ng/ml)+Ang(30μM)	RANKL(50ng/ml)+Ang(30μM)
0mins	0.963161	1.01773	1.01911	1.07661	1.03967	0.883721
10mins	3.04978	3.12681	2.97826	2.56686	2.33116	2.81758
30mins	4.2131	3.91944	4.17171	1.98989	1.90578	2.00335
60mins	4.81335	4.53048	5.10041	1.07384	1.08041	1.05566

## Sheet: P-P50 P50 ratio
	P-P50/P50 ratio
	RANKL(50ng/ml)	RANKL(50ng/ml)	RANKL(50ng/ml)	RANKL(50ng/ml)+Ang(30μM)	RANKL(50ng/ml)+Ang(30μM)	RANKL(50ng/ml)+Ang(30μM)
0mins	0.963161	1.01773	1.01911	1.07661	1.03967	0.883721
10mins	3.04978	3.12681	2.97826	2.56686	2.33116	2.81758
30mins	4.2131	3.91944	4.17171	1.98989	1.90578	2.00335
60mins	4.81335	4.53048	5.10041	1.07384	1.08041	1.05566

## Sheet: P-IκBα IκBα ratio
	P-IκBα/IκBα ratio
	RANKL(50ng/ml)	RANKL(50ng/ml)	RANKL(50ng/ml)	RANKL(50ng/ml)+Ang(30μM)	RANKL(50ng/ml)+Ang(30μM)	RANKL(50ng/ml)+Ang(30μM)
0mins	1.0003	0.999852	0.999852	1.01753	0.964521	1.01795
10mins	3.76597	3.93586	3.87088	2.83044	3.07952	2.99646
30mins	4.92979	5.07113	5.09222	2.22855	2.08349	2.64488
60mins	6.77298	6.74115	6.68905	1.31953	1.14864	1.07082
